# Supplementary material for: Whole-genome transcriptome and DNA methylation dynamics of pre-implantation embryos reveal progression of embryonic genome activation in buffaloes
Source: J Anim Sci Biotechnol. 2023 Jul 11;14:94. doi: 10.1186/s40104-023-00894-5 (PMC10334608; doi:10.1186/s40104-023-00894-5)
Supplement: Supplementary file 11 — Additional file 11: Table S1. Sample numbers and collection times for each sample used in this study. [file 40104_2023_894_MOESM11_ESM.xlsx]

## Sheet: Table S1
Table S1 Sample numbers and collection times for each sample
stage	GV oocyte	MII oocyte	Zygote	2-cell	4-cell	8-cell	16-cell	Morula	ICM
replicates for RNA-seq	2	2	2	2	2	2	2	2	2
replicates for WGBS	2	2	2	2	2	2	2	2	2
the number of oocytes/embryos in each sample	100	100	100	50	50	30	5	5	5
collection time	0h*	22-24h**	11-12h***	30-35h***	45-50h***	55-60h***	75-80h***	115-120h***	155-170h***
* collected N hours after puncturation from ovaries
** collected N hours after in vitro maturation
*** collected N hours after in vitro fertilization
