# Supplementary material for: Whole-genome transcriptome and DNA methylation dynamics of pre-implantation embryos reveal progression of embryonic genome activation in buffaloes
Source: J Anim Sci Biotechnol. 2023 Jul 11;14:94. doi: 10.1186/s40104-023-00894-5 (PMC10334608; doi:10.1186/s40104-023-00894-5)
Supplement: Supplementary file 12 — Additional file 12: Table S2. The primer sequences for qRT-PCR. [file 40104_2023_894_MOESM12_ESM.xlsx]

## Sheet: Table S2
Table S2 The primer sequences for qRT-PCR.
Gene symbol	Primer sequence (5'-3')	Prodct size (bp)	Accession No.
β-actin	F: TCTGGACGTACAACTGGCAT	172	XM_006058447.2
	R: TCACGAAGGAATAGCCTCGC
CDK1	F: CCTTTAGCGCGGTGAGTTTG	130	XM_025284584.3
	R: GTATGGTAGACCCCGGCTTT
EIF2S1	F: CATGCGCAGTGTAGTCAAGC	140	XM_006041816.3
	R: AGACCCGGCATTCTGAGGTA
YAP1	F: CCCTCGTTTTGGTAAAGCCAT	128	XM_025266996.3
	R: GTTGCTGCTGGTTGGAACTG
HDAC7	F: CAAAGGGAACTGCCTGTCCT	107	XM_044941675.2
	R: CTGGGCCAGCCTCTCCTT
NXT2	F: TCCTTGGACGTGTTGGAGAAA	117	XM_006071581.3
	R: CTCTGGTTCCCTCGCTTGTTT
CNOT7	F: AACGCGGCAAACAGGTACA	113	XM_044938041.2
	R: TGGCATAGTGAGGGCACAAG
