# Supplementary material for: Whole-genome transcriptome and DNA methylation dynamics of pre-implantation embryos reveal progression of embryonic genome activation in buffaloes
Source: J Anim Sci Biotechnol. 2023 Jul 11;14:94. doi: 10.1186/s40104-023-00894-5 (PMC10334608; doi:10.1186/s40104-023-00894-5)
Supplement: Supplementary file 13 — Additional file 13: Table S3. QC and mapping summary of RNA-seq data. [file 40104_2023_894_MOESM13_ESM.xlsx]

## Sheet: Table S3
Table S3 QC and mapping summary of RNA-seq data
SampleID	RawReadsNum	RawQ20Rate	RawQ30Rate	CleanReadsNum	CleanQ20Rate	CleanQ30Rate	CleanReadsRate	CleanData(Gb)	UniqMappedReads	UniqMappedRate	MultiMappedReads	MultiMappedRate	OverallMappedReads	OverallMappedRate	coverGeneNum(>=1 reads)	coverGeneNum(>=5 reads)
GV oocyte_rep1	74678904	0.9403	0.8804	62830452	0.979	0.9361	0.8413	8.628	56928386	0.9061	2091126	0.0333	62830452	0.9393	12138	8357
GV oocyte_rep2	59144754	0.9246	0.8428	49982632	0.9673	0.9051	0.8451	6.976	45590162	0.9121	1656153	0.0331	49982632	0.9453	11447	7005
MII oocyte_rep1	60468902	0.9306	0.856	51794338	0.9716	0.916	0.8565	7.248	47048046	0.9084	2083006	0.0402	51794338	0.9486	11849	7515
MII oocyte_rep2	97171462	0.9251	0.8427	82037542	0.9707	0.9058	0.8443	11.516	75539782	0.9208	3154097	0.0384	82037542	0.9592	11697	7564
Zygote_rep1	67238768	0.9374	0.8684	58624680	0.9737	0.9222	0.8719	8.293	54160862	0.9239	1828880	0.0312	58624680	0.9551	12373	8055
Zygote_rep2	65742046	0.9332	0.8584	57116780	0.9702	0.9133	0.8688	8.031	52693614	0.9226	1843077	0.0323	57116780	0.9548	12361	8025
2-cell_rep1	75635976	0.9411	0.8867	64802258	0.983	0.9495	0.8568	9.154	60128038	0.9279	2062277	0.0318	64802258	0.9597	13036	8754
2-cell_rep2	99090910	0.9268	0.867	77668734	0.9829	0.9453	0.7838	10.903	64200430	0.8266	2445720	0.0315	77668734	0.8581	12790	9017
4-cell_rep1	75255046	0.9378	0.8807	63332626	0.9822	0.9466		8.904	58532321	0.9242	1964869	0.031	63332626	0.9552	13411	8764
4-cell_rep2	73266054	0.9333	0.876	60310946	0.9826	0.9487	0.8232	8.425	55554743	0.9211	1767509	0.0293	60310946	0.9504	13777	9283
8-cell_rep1	58341500	0.9392	0.8687	51799530	0.9725	0.9189	0.8879	7.308	47568269	0.9183	1665737	0.0322	51799530	0.9505	13933	9246
8-cell_rep2	62096910	0.9409	0.8723	55257326	0.9736	0.9212	0.8899	7.802	50792742	0.9192	1777325	0.0322	55257326	0.9514	14090	9531
16-cell_rep1	104516754	0.9451	0.8939	89320556	0.9849	0.9497	0.8546	12.39	80225603	0.8982	4375827	0.049	89320556	0.9472	11813	9277
16-cell_rep2	94314844	0.9466	0.8936	81860504	0.9837	0.9465	0.8679	11.594	74763330	0.9133	3501588	0.0428	81860504	0.9561	11789	8880
Morula_rep1	87586040	0.9648	0.9178	79383118	0.983	0.9405	0.9063	10.802	73552704	0.9266	3340294	0.0421	79383118	0.9686	13749	10875
Morula_rep2	104629114	0.964	0.9208	93697928	0.985	0.947	0.8955	12.722	86672368	0.925	3955952	0.0422	93697928	0.9672	13665	11202
ICM_rep1	83927978	0.9236	0.8603	65040660	0.9815	0.9444	0.775	9.032	58092876	0.8932	2203195	0.0339	65040660	0.9271	10101	6516
ICM_rep2	78705970	0.9353	0.8772	65180150	0.9823	0.9467	0.8281	9.134	58217708	0.8932	2754537	0.0423	65180150	0.9354	11172	7377
Mean	7.77616e+07	0.936425	0.872033	66160485	0.977633	0.931975	0.855055	9.29733	6.01006e+07	0.910375	2.37249e+06	0.0351583	66160485	0.945525	12743.2	8659.25
