# Supplementary material for: Whole-genome transcriptome and DNA methylation dynamics of pre-implantation embryos reveal progression of embryonic genome activation in buffaloes
Source: J Anim Sci Biotechnol. 2023 Jul 11;14:94. doi: 10.1186/s40104-023-00894-5 (PMC10334608; doi:10.1186/s40104-023-00894-5)
Supplement: Supplementary file 14 — Additional file 14: Table S4. The matrix of Pearson’s correlation coefficients of all samples. [file 40104_2023_894_MOESM14_ESM.xlsx]

## Sheet: Table S4
Table S4 The matrix of Pearson's correlation coefficients of all samples
	GV oocyte_1	GV oocyte_2	MII oocyte_1	MII oocyte_2	Zygote_1	Zygote_2	2-cell_1	2-cell_2	4-cell_1	4-cell_2	8-cell_1	8-cell_2	16-cell_1	16-cell_2	Morula_1	Morula_2	ICM_1	ICM_2
GV-oocyte_1	1	0.94	0.75	0.8	0.55	0.55	0.57	0.63	0.61	0.64	0.54	0.5	0.53	0.53	0.25	0.3	0.17	0.2
GV-oocyte_2	0.94	1	0.85	0.88	0.65	0.66	0.68	0.69	0.7	0.71	0.63	0.6	0.61	0.64	0.24	0.3	0.13	0.16
MI-Ioocyte_1	0.75	0.85	1	0.99	0.91	0.92	0.93	0.91	0.93	0.93	0.84	0.8	0.64	0.73	0.24	0.31	0.11	0.13
MII-oocyte_2	0.8	0.88	0.99	1	0.87	0.88	0.91	0.92	0.92	0.92	0.8	0.75	0.63	0.71	0.24	0.31	0.11	0.14
Zygote_1	0.55	0.65	0.91	0.87	1	1	0.98	0.84	0.95	0.94	0.95	0.93	0.56	0.69	0.21	0.29	0.09	0.11
Zygote_2	0.55	0.66	0.92	0.88	1	1	0.98	0.85	0.96	0.94	0.95	0.93	0.57	0.7	0.21	0.3	0.09	0.11
2-cell_1	0.57	0.68	0.93	0.91	0.98	0.98	1	0.91	0.99	0.97	0.93	0.9	0.56	0.69	0.19	0.28	0.09	0.1
2-cell_2	0.63	0.69	0.91	0.92	0.84	0.85	0.91	1	0.94	0.93	0.76	0.69	0.48	0.6	0.17	0.23	0.1	0.09
4-cell_1	0.61	0.7	0.93	0.92	0.95	0.96	0.99	0.94	1	0.99	0.92	0.88	0.57	0.69	0.21	0.29	0.11	0.12
4-cell_2	0.64	0.71	0.93	0.92	0.94	0.94	0.97	0.93	0.99	1	0.91	0.87	0.57	0.69	0.22	0.31	0.12	0.14
8-cell_1	0.54	0.63	0.84	0.8	0.95	0.95	0.93	0.76	0.92	0.91	1	0.99	0.6	0.72	0.25	0.34	0.12	0.14
8-cell_2	0.5	0.6	0.8	0.75	0.93	0.93	0.9	0.69	0.88	0.87	0.99	1	0.6	0.71	0.26	0.34	0.12	0.13
16-cell_1	0.53	0.61	0.64	0.63	0.56	0.57	0.56	0.48	0.57	0.57	0.6	0.6	1	0.95	0.72	0.76	0.48	0.52
16-cell_2	0.53	0.64	0.73	0.71	0.69	0.7	0.69	0.6	0.69	0.69	0.72	0.71	0.95	1	0.6	0.65	0.32	0.36
Morula_1	0.25	0.24	0.24	0.24	0.21	0.21	0.19	0.17	0.21	0.22	0.25	0.26	0.72	0.6	1	0.97	0.73	0.78
Morula_2	0.3	0.3	0.31	0.31	0.29	0.3	0.28	0.23	0.29	0.31	0.34	0.34	0.76	0.65	0.97	1	0.72	0.78
ICM_1	0.17	0.13	0.11	0.11	0.09	0.09	0.09	0.1	0.11	0.12	0.12	0.12	0.48	0.32	0.73	0.72	1	0.92
ICM_2	0.2	0.16	0.13	0.14	0.11	0.11	0.1	0.09	0.12	0.14	0.14	0.13	0.52	0.36	0.78	0.78	0.92	1
