# Supplementary material for: Whole-genome transcriptome and DNA methylation dynamics of pre-implantation embryos reveal progression of embryonic genome activation in buffaloes
Source: J Anim Sci Biotechnol. 2023 Jul 11;14:94. doi: 10.1186/s40104-023-00894-5 (PMC10334608; doi:10.1186/s40104-023-00894-5)
Supplement: Supplementary file 15 — Additional file 15: Table S5. QC and mapping summary of WGBS data. [file 40104_2023_894_MOESM15_ESM.xlsx]

## Sheet: Table S5
Table S5 QC and mapping summary of WGBS data
Sample ID	RawReadsNum	RawQ20Rate	RawQ30Rate	CleanReadsNum	CleanQ20Rate	CleanQ30Rate	CleanReadsRate	CleanData(Gb)	MappedReads	MappedRate
GV oocyte_rep1	688087796	0.9197	0.8692	635420150	0.9558	0.9101	0.9234	78.566	524494730	0.8256
GV oocyte_rep2	692095456	0.9244	0.875	644458768	0.9562	0.9111	0.9311	82.503	529270669	0.8214
MII oocyte_rep1	689336084	0.9103	0.8495	633519720	0.9484	0.8921	0.919	80.059	513822612	0.811
MII oocyte_rep2	617355586	0.9273	0.8761	581610614	0.9541	0.9064	0.9419	74.665	479240526	0.8249
Zygote_rep1	605471228	0.9185	0.8583	567155712	0.9451	0.8883	0.9366	75.445	452222991	0.7973
Zygote_rep2	889384614	0.9151	0.8474	842392292	0.9378	0.872	0.9472	113.659	574660880	0.6825
2-cell_rep1	681547430	0.9126	0.8457	646213518	0.9349	0.8702	0.9481	87.955	471168326	0.7294
2-cell_rep2	689289932	0.888	0.7983	645121138	0.9239	0.8372	0.9359	85.259	496489319	0.7699
4-cell_rep1	899324284	0.9108	0.8437	840744722	0.9379	0.8734	0.9349	111.15	558400951	0.6643
4-cell_rep2	564918166	0.9073	0.8517	506575192	0.9526	0.902	0.896	64.879	368954188	0.7281
8-cell_rep1	918236280	0.9168	0.85	873196132	0.9382	0.8729	0.9507	117.83	575932230	0.6596
8-cell_rep2	649850218	0.9152	0.8532	608567798	0.9418	0.8829	0.9364	80.05	430640119	0.7892
16-cell_rep1	652362510	0.9114	0.857	584716778	0.9577	0.9101	0.8954	70.685	463926632	0.7936
16-cell_rep2	631836622	0.8888	0.8251	568037900	0.9427	0.8852	0.8979	72.814	437649493	0.7708
Morula_rep1	665717162	0.8893	0.8191	593062278	0.9372	0.8703	0.891	79.748	451912283	0.762
Morula_rep2	655157676	0.8852	0.8142	525256250	0.936	0.869	0.7931	70.767	396765778	0.7553
ICM_rep1	617158616	0.9083	0.8371	581520330	0.9366	0.8681	0.9406	77.196	387894349	0.7852
ICM_rep2	657836930	0.9258	0.8699	624371396	0.9489	0.8956	0.9491	82.756	504208601	0.8074
Mean	6.96955e+08	0.919217	0.862583	6.5076e+08	0.949567	0.896667	0.9332	84.1495	5.12285e+08	0.793783
