# Supplementary material for: Whole-genome transcriptome and DNA methylation dynamics of pre-implantation embryos reveal progression of embryonic genome activation in buffaloes
Source: J Anim Sci Biotechnol. 2023 Jul 11;14:94. doi: 10.1186/s40104-023-00894-5 (PMC10334608; doi:10.1186/s40104-023-00894-5)
Supplement: Supplementary file 16 — Additional file 16: Table S6. The distribution percentage of CpG with different methylation levels at each developmental stage. [file 40104_2023_894_MOESM16_ESM.xlsx]

## Sheet: Table S6
Table S6 The distribution percentage of CpG with different methylation levels at each developmental stage
CpG Methylation level	0-0.2	0.2-0.4	0.4-0.6	0.6-0.8	0.8-1
GV oocyte	0.238851	0.106891	0.208618	0.206676	0.238965
MII oocyte	0.450391	0.118159	0.0928155	0.0833596	0.255275
Zygote	0.370208	0.193114	0.135247	0.152376	0.149055
2-cell	0.304517	0.222669	0.214186	0.170638	0.0879894
4-cell	0.289269	0.234956	0.250289	0.170195	0.05529
8-cell	0.268859	0.174573	0.258536	0.203167	0.0948661
16-cell	0.40406	0.18111	0.159487	0.134144	0.121199
Morula	0.331942	0.213801	0.211606	0.163558	0.0790939
ICM	0.492505	0.285489	0.159398	0.0548273	0.00778177
