# Supplementary material for: Whole-genome transcriptome and DNA methylation dynamics of pre-implantation embryos reveal progression of embryonic genome activation in buffaloes
Source: J Anim Sci Biotechnol. 2023 Jul 11;14:94. doi: 10.1186/s40104-023-00894-5 (PMC10334608; doi:10.1186/s40104-023-00894-5)
Supplement: Supplementary file 17 — Additional file 17: Table S7. KEGG enrichment results during MZT. [file 40104_2023_894_MOESM17_ESM.xlsx]

## Sheet: 2-cell--8cell KEGG enrichment
ID	Term	Term PValue	Term PValue Corrected with Bonferroni step down	Group PValue	% Associated Genes	Nr. Genes	Cluster	Genes Cluster #1	Genes Cluster #2	Genes Cluster #3	Associated Genes Found
KEGG:03420	Nucleotide excision repair	7.59323e-05	0.0110102	7.59323e-05	26.6667	12	None Specific Cluster	[]	[CUL4B, DDB1, ERCC4, RAD23B, RFC1, XPA]	[CCNH, GTF2H3, LIG1, PCNA, POLE2, RFC5]	[CCNH, CUL4B, DDB1, ERCC4, GTF2H3, LIG1, PCNA, POLE2, RAD23B, RFC1, RFC5, XPA]
KEGG:04010	MAPK signaling pathway	9.98934e-05	0.0142848	9.98934e-05	13.8514	41	Specific for Cluster #2	[SOS1]	[AKT1, AKT3, CRKL, DUSP3, ELK4, FGF2, GNA12, MAP3K13, MAP3K4, MAPK8IP3, MYD88, NF1, NFATC3, NLK, PAK2, PPM1A, PPM1B, PPP3CB, PRKACB, RAF1, RASA1, RASA2, RPS6KA3, RPS6KA5, RRAS2, STK3, STK4, TAB2, TAOK1, TGFA]	[DUSP10, ELK1, LAMTOR3, MAP2K1, MEF2C, NR4A1, NRAS, PPP5C, RPS6KA6, TRAF6]	[AKT1, AKT3, CRKL, DUSP10, DUSP3, ELK1, ELK4, FGF2, GNA12, LAMTOR3, MAP2K1, MAP3K13, MAP3K4, MAPK8IP3, MEF2C, MYD88, NF1, NFATC3, NLK, NR4A1, NRAS, PAK2, PPM1A, PPM1B, PPP3CB, PPP5C, PRKACB, RAF1, RASA1, RASA2, RPS6KA3, RPS6KA5, RPS6KA6, RRAS2, SOS1, STK3, STK4, TAB2, TAOK1, TGFA, TRAF6]
KEGG:04360	Axon guidance	1.49272e-05	0.0021943	1.49272e-05	17.0455	30	Specific for Cluster #2	[ROBO1]	[ABL1, ABLIM1, ARHGEF12, ENAH, FYN, FZD3, GSK3B, NCK2, NFATC3, PAK2, PAK3, PARD6B, PDK1, PIK3CA, PPP3CB, PTPN11, RAF1, RASA1, ROCK1, SRGAP1, SSH2]	[CDK5, CFL2, CXCR4, DCC, EFNB1, NRAS, RND1, SSH3]	[ABL1, ABLIM1, ARHGEF12, CDK5, CFL2, CXCR4, DCC, EFNB1, ENAH, FYN, FZD3, GSK3B, NCK2, NFATC3, NRAS, PAK2, PAK3, PARD6B, PDK1, PIK3CA, PPP3CB, PTPN11, RAF1, RASA1, RND1, ROBO1, ROCK1, SRGAP1, SSH2, SSH3]
KEGG:04390	Hippo signaling pathway	0.000242746	0.0337417	0.000242746	16.2338	25	Specific for Cluster #2	[CTNNB1]	[AMOT, BMPR1A, CDH1, DLG1, DVL2, DVL3, FBXW11, FRMD6, FZD3, GSK3B, LATS1, LLGL2, PARD6B, PPP1CC, PPP2CA, PPP2R1B, STK3, TP53BP2, YAP1, YWHAH]	[BTRC, MOB1B, PPP1CA, PPP2CB]	[AMOT, BMPR1A, BTRC, CDH1, CTNNB1, DLG1, DVL2, DVL3, FBXW11, FRMD6, FZD3, GSK3B, LATS1, LLGL2, MOB1B, PARD6B, PPP1CA, PPP1CC, PPP2CA, PPP2CB, PPP2R1B, STK3, TP53BP2, YAP1, YWHAH]
KEGG:04520	Adherens junction	0.0001297	0.0182878	0.0001297	21.7391	15	Specific for Cluster #2	[CTNNB1, CTNND1]	[CDH1, FYN, LMO7, NECTIN3, NLK, PTPRJ, SORBS1, TJP1, VCL, WASF3, YES1]	[BAIAP2, CSNK2B]	[BAIAP2, CDH1, CSNK2B, CTNNB1, CTNND1, FYN, LMO7, NECTIN3, NLK, PTPRJ, SORBS1, TJP1, VCL, WASF3, YES1]
KEGG:04114	Oocyte meiosis	6.28914e-05	0.00918215	6.28914e-05	18.3333	22	None Specific Cluster	[CALM2]	[CPEB3, CPEB4, FBXW11, PPP1CC, PPP2CA, PPP2R1B, PPP2R5E, PPP3CB, PRKACB, RPS6KA3, YWHAH]	[ANAPC11, BTRC, CCNB2, CDK1, MAD2L2, MAP2K1, MOS, PPP1CA, PPP2CB, RPS6KA6]	[ANAPC11, BTRC, CALM2, CCNB2, CDK1, CPEB3, CPEB4, FBXW11, MAD2L2, MAP2K1, MOS, PPP1CA, PPP1CC, PPP2CA, PPP2CB, PPP2R1B, PPP2R5E, PPP3CB, PRKACB, RPS6KA3, RPS6KA6, YWHAH]
KEGG:04120	Ubiquitin mediated proteolysis	2.36919e-09	3.55378e-07	2.36919e-09	23.2394	33	None Specific Cluster	[CUL3, CUL5, FBXW7]	[CBL, CBLB, CDC34, CUL4B, DDB1, FBXW11, HERC3, HERC4, NEDD4L, PIAS2, SMURF2, SYVN1, TRIP12, UBE2D2, UBE2H, UBE2Q2, UBE2R2, UBE4B, VHL, WWP1]	[ANAPC11, BTRC, SOCS1, TRAF6, UBE2D1, UBE2D3, UBE2I, UBE2N, UBE2U, UBE2W]	[ANAPC11, BTRC, CBL, CBLB, CDC34, CUL3, CUL4B, CUL5, DDB1, FBXW11, FBXW7, HERC3, HERC4, NEDD4L, PIAS2, SMURF2, SOCS1, SYVN1, TRAF6, TRIP12, UBE2D1, UBE2D2, UBE2D3, UBE2H, UBE2I, UBE2N, UBE2Q2, UBE2R2, UBE2U, UBE2W, UBE4B, VHL, WWP1]
KEGG:04141	Protein processing in endoplasmic reticulum	0.00025116	0.0346601	0.00025116	15.6627	26	Specific for Cluster #2	[SEC62, SEC63, STT3B]	[AMFR, ATXN3, CKAP4, DNAJA2, EDEM1, EIF2AK1, ERLEC1, NPLOC4, RAD23B, RNF185, SEC24D, SEC31A, STT3A, SYVN1, UBE2D2, UBE4B, UBQLN1]	[DNAJB1, RPN1, SAR1B, TRAM1, UBE2D1, UBE2D3]	[AMFR, ATXN3, CKAP4, DNAJA2, DNAJB1, EDEM1, EIF2AK1, ERLEC1, NPLOC4, RAD23B, RNF185, RPN1, SAR1B, SEC24D, SEC31A, SEC62, SEC63, STT3A, STT3B, SYVN1, TRAM1, UBE2D1, UBE2D2, UBE2D3, UBE4B, UBQLN1]
KEGG:04150	mTOR signaling pathway	3.67133e-10	5.5437e-08	3.67133e-10	23.3766	36	Specific for Cluster #2	[SEH1L, SOS1]	[AKT1, AKT3, CAB39, CLIP1, DVL2, DVL3, FNIP1, FNIP2, FZD3, GSK3B, LRP6, MAPKAP1, MIOS, PDPK1, PIK3CA, PTEN, RAF1, RPS6KA3, RPS6KB1, RRAGC, STK11, STRADB, ULK2]	[ATP6V1B1, EIF4E, EIF4E1B, LAMTOR3, MAP2K1, NRAS, PRKAA1, RPS6KA6, SLC38A9, STRADA, TBC1D7]	[AKT1, AKT3, ATP6V1B1, CAB39, CLIP1, DVL2, DVL3, EIF4E, EIF4E1B, FNIP1, FNIP2, FZD3, GSK3B, LAMTOR3, LRP6, MAP2K1, MAPKAP1, MIOS, NRAS, PDPK1, PIK3CA, PRKAA1, PTEN, RAF1, RPS6KA3, RPS6KA6, RPS6KB1, RRAGC, SEH1L, SLC38A9, SOS1, STK11, STRADA, STRADB, TBC1D7, ULK2]
KEGG:04068	FoxO signaling pathway	7.65283e-05	0.0110201	8.97828e-06	17.7778	24	None Specific Cluster	[CDKN1B, SOS1]	[AKT1, AKT3, FBXO32, FOXO3, HOMER2, NLK, PDPK1, PIK3CA, PTEN, RAF1, RBL2, STK11, STK4]	[BNIP3, CAT, CCNB2, GABARAPL2, MAP2K1, NRAS, PRKAA1, PRKAG1, PRMT1]	[AKT1, AKT3, BNIP3, CAT, CCNB2, CDKN1B, FBXO32, FOXO3, GABARAPL2, HOMER2, MAP2K1, NLK, NRAS, PDPK1, PIK3CA, PRKAA1, PRKAG1, PRMT1, PTEN, RAF1, RBL2, SOS1, STK11, STK4]
KEGG:04140	Autophagy	7.65283e-05	0.0110201	8.97828e-06	17.7778	24	None Specific Cluster	[]	[AKT1, AKT3, PDPK1, PIK3CA, PPP2CA, PRKACB, PTEN, RAF1, RPS6KB1, RRAGC, RRAS2, STK11, ULK2]	[ATG4A, ATG5, BNIP3, GABARAPL2, MAP2K1, NRAS, PIK3C3, PPP2CB, PRKAA1, STX17, TRAF6]	[AKT1, AKT3, ATG4A, ATG5, BNIP3, GABARAPL2, MAP2K1, NRAS, PDPK1, PIK3C3, PIK3CA, PPP2CA, PPP2CB, PRKAA1, PRKACB, PTEN, RAF1, RPS6KB1, RRAGC, RRAS2, STK11, STX17, TRAF6, ULK2]
KEGG:05213	Endometrial cancer	0.000116783	0.0165831	8.97828e-06	22.9508	14	None Specific Cluster	[CTNNB1, SOS1]	[AKT1, AKT3, CDH1, FOXO3, GSK3B, PDPK1, PIK3CA, PTEN, RAF1]	[ELK1, MAP2K1, NRAS]	[AKT1, AKT3, CDH1, CTNNB1, ELK1, FOXO3, GSK3B, MAP2K1, NRAS, PDPK1, PIK3CA, PTEN, RAF1, SOS1]
KEGG:04012	ErbB signaling pathway	1.24558e-06	0.000184345	2.16399e-09	23.8636	21	Specific for Cluster #2	[CDKN1B, SOS1]	[ABL1, ABL2, AKT1, AKT3, CBL, CBLB, CRKL, GSK3B, HBEGF, NCK2, PAK2, PAK3, PIK3CA, RAF1, RPS6KB1, TGFA]	[ELK1, MAP2K1, NRAS]	[ABL1, ABL2, AKT1, AKT3, CBL, CBLB, CDKN1B, CRKL, ELK1, GSK3B, HBEGF, MAP2K1, NCK2, NRAS, PAK2, PAK3, PIK3CA, RAF1, RPS6KB1, SOS1, TGFA]
KEGG:04068	FoxO signaling pathway	7.65283e-05	0.0110201	2.16399e-09	17.7778	24	None Specific Cluster	[CDKN1B, SOS1]	[AKT1, AKT3, FBXO32, FOXO3, HOMER2, NLK, PDPK1, PIK3CA, PTEN, RAF1, RBL2, STK11, STK4]	[BNIP3, CAT, CCNB2, GABARAPL2, MAP2K1, NRAS, PRKAA1, PRKAG1, PRMT1]	[AKT1, AKT3, BNIP3, CAT, CCNB2, CDKN1B, FBXO32, FOXO3, GABARAPL2, HOMER2, MAP2K1, NLK, NRAS, PDPK1, PIK3CA, PRKAA1, PRKAG1, PRMT1, PTEN, RAF1, RBL2, SOS1, STK11, STK4]
KEGG:04722	Neurotrophin signaling pathway	0.000355818	0.0480354	2.16399e-09	16.9355	21	None Specific Cluster	[CALM2, RIPK2, SOS1]	[ABL1, AKT1, AKT3, CRKL, FOXO3, GSK3B, PDPK1, PIK3CA, PRDM4, PTPN11, RAF1, RPS6KA3, RPS6KA5]	[MAP2K1, NRAS, PSEN1, RPS6KA6, TRAF6]	[ABL1, AKT1, AKT3, CALM2, CRKL, FOXO3, GSK3B, MAP2K1, NRAS, PDPK1, PIK3CA, PRDM4, PSEN1, PTPN11, RAF1, RIPK2, RPS6KA3, RPS6KA5, RPS6KA6, SOS1, TRAF6]
KEGG:04810	Regulation of actin cytoskeleton	0.000155988	0.0218383	2.16399e-09	15.0235	32	Specific for Cluster #2	[SOS1]	[ARHGEF12, CRKL, DIAPH1, ENAH, FGF2, GIT1, GNA12, IQGAP3, ITGA2, PAK2, PAK3, PFN2, PIK3CA, PIP5K1B, PPP1CC, RAF1, RDX, ROCK1, RRAS2, SLC9A1, SSH2, TIAM1, VCL]	[BAIAP2, BRK1, CFL2, MAP2K1, MOS, NRAS, PPP1CA, SSH3]	[ARHGEF12, BAIAP2, BRK1, CFL2, CRKL, DIAPH1, ENAH, FGF2, GIT1, GNA12, IQGAP3, ITGA2, MAP2K1, MOS, NRAS, PAK2, PAK3, PFN2, PIK3CA, PIP5K1B, PPP1CA, PPP1CC, RAF1, RDX, ROCK1, RRAS2, SLC9A1, SOS1, SSH2, SSH3, TIAM1, VCL]
KEGG:04910	Insulin signaling pathway	5.15221e-07	7.67679e-05	2.16399e-09	20.2797	29	None Specific Cluster	[CALM2, SOS1]	[AKT1, AKT3, CBL, CBLB, CRKL, GSK3B, PDPK1, PIK3CA, PPP1CC, PPP1R3C, PRKACB, PRKAR1A, PRKAR2A, RAF1, RPS6KB1, SOCS4, SORBS1]	[EIF4E, EIF4E1B, ELK1, HK1, MAP2K1, NRAS, PPP1CA, PRKAA1, PRKAG1, SOCS1]	[AKT1, AKT3, CALM2, CBL, CBLB, CRKL, EIF4E, EIF4E1B, ELK1, GSK3B, HK1, MAP2K1, NRAS, PDPK1, PIK3CA, PPP1CA, PPP1CC, PPP1R3C, PRKAA1, PRKACB, PRKAG1, PRKAR1A, PRKAR2A, RAF1, RPS6KB1, SOCS1, SOCS4, SORBS1, SOS1]
KEGG:05205	Proteoglycans in cancer	0.000327572	0.0445498	2.16399e-09	14.7783	30	Specific for Cluster #2	[CTNNB1, SOS1]	[AKT1, AKT3, ARHGEF12, CBL, CBLB, FGF2, FZD3, HBEGF, ITGA2, PDPK1, PIK3CA, PPP1CC, PRKACB, PTPN11, RAF1, RDX, ROCK1, RPS6KB1, RRAS2, SLC9A1, TIAM1]	[CAV2, ELK1, MAP2K1, NRAS, PDCD4, PLAUR, PPP1CA]	[AKT1, AKT3, ARHGEF12, CAV2, CBL, CBLB, CTNNB1, ELK1, FGF2, FZD3, HBEGF, ITGA2, MAP2K1, NRAS, PDCD4, PDPK1, PIK3CA, PLAUR, PPP1CA, PPP1CC, PRKACB, PTPN11, RAF1, RDX, ROCK1, RPS6KB1, RRAS2, SLC9A1, SOS1, TIAM1]
KEGG:05211	Renal cell carcinoma	0.00025186	0.0345048	2.16399e-09	20.5479	15	Specific for Cluster #2	[SOS1]	[AKT1, AKT3, CRKL, EGLN1, EGLN3, PAK2, PAK3, PIK3CA, PTPN11, RAF1, TGFA, VHL]	[MAP2K1, NRAS]	[AKT1, AKT3, CRKL, EGLN1, EGLN3, MAP2K1, NRAS, PAK2, PAK3, PIK3CA, PTPN11, RAF1, SOS1, TGFA, VHL]
KEGG:05213	Endometrial cancer	0.000116783	0.0165831	2.16399e-09	22.9508	14	None Specific Cluster	[CTNNB1, SOS1]	[AKT1, AKT3, CDH1, FOXO3, GSK3B, PDPK1, PIK3CA, PTEN, RAF1]	[ELK1, MAP2K1, NRAS]	[AKT1, AKT3, CDH1, CTNNB1, ELK1, FOXO3, GSK3B, MAP2K1, NRAS, PDPK1, PIK3CA, PTEN, RAF1, SOS1]

## Sheet: 16-cell KEGG enrichment
ID	Term	Term PValue	Term PValue Corrected with Bonferroni step down	Group PValue	Group PValue Corrected with Bonferroni step down	% Associated Genes	Nr. Genes	Associated Genes Found
KEGG:03008	Ribosome biogenesis in eukaryotes	2.11123e-07	1.26674e-06	2.11123e-07	1.26674e-06	11.3636	10	[AK6, FCF1, NOP10, NOP58, NXT2, RAN, RIOK2, RPP30, SNU13, XPO1]
KEGG:03013	RNA transport	0.00772816	0.00772816	0.00772816	0.00772816	4.06977	7	[EIF2S1, EIF2S3, NUP58, NXT2, RAN, RPP30, XPO1]
KEGG:03015	mRNA surveillance pathway	0.000304423	0.00152211	0.000304423	0.00152211	7.14286	7	[CSTF1, ETF1, NUDT21, NXT2, PABPN1, RNMT, SSU72]
KEGG:03018	RNA degradation	0.000640691	0.00192207	0.000640691	0.00192207	7.5	6	[BTG1, BTG3, C1D, CNOT9, DCP2, TOB1]
KEGG:03040	Spliceosome	2.25676e-09	1.57973e-08	2.25676e-09	1.57973e-08	10.3704	14	[BUD31, CWC15, SF3B1, SNRPD1, SNRPF, SNRPG, SNU13, SRSF1, SRSF10, SRSF3, SYF2, TCERG1, TRA2A, TRA2B]
KEGG:03060	Protein export	0.00421028	0.00842057	0.00421028	0.00842057	12	3	[SEC61B, SRP14, SRP9]
KEGG:04141	Protein processing in endoplasmic reticulum	0.000340259	0.00136104	0.000340259	0.00136104	5.42169	9	[DDIT3, DNAJC10, DNAJC3, EIF2S1, RPN1, SEC23A, SEC24B, SEC61B, SKP1]
