# Supplementary material for: Whole-genome transcriptome and DNA methylation dynamics of pre-implantation embryos reveal progression of embryonic genome activation in buffaloes
Source: J Anim Sci Biotechnol. 2023 Jul 11;14:94. doi: 10.1186/s40104-023-00894-5 (PMC10334608; doi:10.1186/s40104-023-00894-5)
Supplement: Supplementary file 18 — Additional file 18: Table S8. GO BP enrichment results during MZT. [file 40104_2023_894_MOESM18_ESM.xlsx]

## Sheet: 2-cell GO BP enrichment
ID	Term	Term PValue	Term PValue Corrected with Bonferroni step down	Nr. Genes	Associated Genes Found
GO:0001889	liver development	0.000456249	0.00319374	4	[CITED2, CUL3, JARID2, SEC63]
GO:0021795	cerebral cortex cell migration	0.00113226	0.00566131	3	[CTNNB1, PEX13, ROBO1]
GO:0048194	Golgi vesicle budding	0.000648467	0.0038908	3	[CUL3, GOLPH3, SEC16B]
GO:0048844	artery morphogenesis	0.00318171	0.00318171	3	[ARID2, CITED2, HEY2]
GO:0051055	negative regulation of lipid biosynthetic process	0.00122996	0.00491983	3	[GFI1, INSIG2, PIBF1]
GO:0000819	sister chromatid segregation	0.000247699	0.00198159	6	[CTNNB1, CUL3, DSCC1, FBXW7, PIBF1, SEH1L]
GO:0007062	sister chromatid cohesion	0.00283158	0.00566315	3	[CTNNB1, DSCC1, FBXW7]
GO:0007080	mitotic metaphase plate congression	0.00144092	0.00432275	3	[CUL3, PIBF1, SEH1L]

## Sheet: 4-cell GO BP enrichment
ID	Term	Term PValue	Term PValue Corrected with Bonferroni step down	Nr. Genes	Associated Genes Found
GO:0080135	regulation of cellular response to stress	9.40074e-05	0.0282962	42	[ABL1, AIDA, ATXN3, BMPR1A, CCAR2, CRY1, DLG1, DUSP3, DVL2, DVL3, DYRK1A, EDEM1, EIF2AK1, ERCC4, ERLEC1, FBXO7, FUT8, KDM1A, MAGI3, MAP3K21, MAP3K4, MAPK8IP3, MEN1, MYD88, NCK2, PHLPP1, PTEN, RAP2A, RFWD3, RNF169, SPAG9, STK24, STK3, SYVN1, TAOK1, TRIP12, UBQLN1, USP1, USP13, USP25, VHL, VPS13C]
GO:0006325	chromatin organization	1.17644e-06	0.000381166	58	[ARID1A, ARID4A, ASH2L, ATRX, BAZ1B, BPTF, BRCA2, BRD1, CDC73, CTCF, CUL4B, DCAF1, DDB1, DR1, DRD1, EHMT2, ELK4, GATAD2B, HCFC1, INO80, ISL1, JMJD1C, KAT6B, KDM1A, KDM1B, KDM7A, KMT2B, KMT2C, LDB1, MBD2, MEN1, METTL8, MSL1, MSL2, MYSM1, NAA50, NCOA3, NIPBL, NUP133, PHF20, PIWIL2, PRDM5, RLF, RPS6KA5, RSF1, SART3, SATB1, SCMH1, SETDB1, SHPRH, SMARCA5, SMARCD1, TBL1XR1, TET3, TRIP12, TSPYL1, WAC, Y…
GO:0050794	regulation of cellular process	6.33398e-06	0.0019952	495	[ABL1, ABL2, ACVR1B, ADAM10, ADNP2, AFAP1L2, AGGF1, AIDA, AKAP11, AKT1, AKT3, ALMS1, AMFR, AMOT, ANGEL2, ANKFY1, ANKIB1, ANKRD13C, ANKRD17, ANLN, AP3B1, APAF1, APBB2, APH1B, APPL1, ARF3, ARF6, ARFGEF1, ARFGEF2, ARHGAP10, ARHGAP12, ARHGAP19, ARHGAP29, ARHGAP5, ARHGEF12, ARHGEF28, ARID1A, ARID4A, ARIH1, ARL5A, ARL5B, ASH2L, ATAD5, ATMIN, ATP11C, ATP1B1, ATP2A2, ATP2B4, ATP2C1, ATRX, ATXN2, ATXN2L, …
GO:0008104	protein localization	1.12914e-05	0.00353421	134	[ABL1, AGK, AKT1, ALKBH5, AMOT, ANKRD13C, AP3B1, AP3M2, APPL1, ARF3, ARF6, ARFGEF1, ARL5A, ARL5B, ATP1B1, ATRX, ATXN3, BMPR1A, BRCA2, CCDC88A, CDH1, CEP55, CLIP1, COPA, CTCF, CTDSPL2, DCLK2, DDX42, DENND4C, DLG1, DNAJC27, DRD1, DVL2, DVL3, EDEM1, EPB41L2, ERLEC1, EXOC4, EXOC8, FAM20B, FAM83D, FBXO7, FBXW11, FRMD6, FYN, GBF1, GDI2, GLE1, GNPTAB, GOLGA4, GOPC, KDELR3, KDM1A, KIAA0586, KLHL20, KPNA3…
GO:0009894	regulation of catabolic process	7.10712e-05	0.0215346	52	[AKT1, ANGEL2, ANKIB1, APAF1, ARIH1, ATP2B4, ATXN3, AZIN2, CCAR2, CNOT6L, CPEB3, CUL4B, DDB1, DTL, EDEM1, EHMT2, ENTPD5, ERLEC1, FAM83D, FBXO7, FYN, GJA1, GNA12, HNRNPD, LATS1, NEDD4L, NSF, PRICKLE1, PTEN, PUM2, RAB12, RAD23B, RDX, RIC1, RNF14, RNF144B, RNF19A, RRAGC, SNX9, SOCS4, SOCS5, SORL1, STK11, TMTC3, TP53INP1, TRIB1, UBQLN1, USP10, USP13, USP25, VPS13C, WAC]
GO:0009896	positive regulation of catabolic process	5.52604e-06	0.00174623	34	[AKT1, ANKIB1, ARIH1, ATXN3, CNOT6L, CPEB3, CUL4B, DDB1, DTL, EDEM1, ENTPD5, FBXO7, GJA1, NEDD4L, NSF, PRICKLE1, PTEN, RAB12, RDX, RNF14, RNF144B, RNF19A, SNX9, SOCS4, SOCS5, SORL1, STK11, TMTC3, TP53INP1, TRIB1, UBQLN1, USP13, VPS13C, WAC]
GO:0044093	positive regulation of molecular function	2.70371e-05	0.00832742	94	[ABL1, ABL2, AFAP1L2, AGFG1, AKT1, AMFR, APAF1, APH1B, ARF6, ARHGAP10, ARHGAP12, ARHGAP29, ATP1B1, ATP2B4, AZIN2, CAB39, CAPRIN2, CCDC88A, CDK5R2, CNOT6, DCUN1D4, DENND6A, DLG1, DNAJA2, DVL2, DVL3, EGLN3, F3, FER, FGF2, GDI2, GIT1, HMBOX1, HNRNPD, IQGAP3, ISL1, KDM1A, LLGL2, LRP6, MAP3K13, MAP3K21, MAP3K4, MAP4K5, MAPK8IP3, MAPRE3, MED1, MEN1, MMD, MYD88, NCSTN, NF1, OSBPL8, PAK2, PAK3, PDPK1, PF…
GO:0050790	regulation of catalytic activity	4.99529e-05	0.0152356	120	[ABL1, ABL2, AFAP1L2, AGFG1, AIDA, AKT1, AMOT, APAF1, APH1B, ARF6, ARFGEF1, ARHGAP10, ARHGAP12, ARHGAP29, ATP1B1, ATP2B4, AZIN2, BLM, CAB39, CBL, CBLB, CCAR2, CCDC88A, CCNYL1, CDK12, CDK5R2, DCUN1D4, DENND6A, DLG1, DNAJA2, DRD1, DUSP3, DVL2, DVL3, EGLN3, F3, FBXO7, FGF2, FNIP1, FNIP2, GDI2, GIT1, GOPC, HMBOX1, HNRNPD, IBTK, IQGAP3, LATS1, LDB1, LLGL2, LRP6, MAP3K13, MAP3K21, MAP3K4, MAP4K5, MAPK8…
GO:0044087	regulation of cellular component biogenesis	1.45996e-05	0.00454048	59	[ABL1, ALMS1, ANLN, ARF6, ARFGEF1, ATMIN, ATXN2, ATXN2L, CAMSAP1, CAMSAP2, CARMIL1, CCDC88A, CEP135, CEP295, CLIP1, CNOT6, CNOT6L, DLG1, EHMT2, EPS8, FAM98A, FCHSD2, FER, FNBP1L, FNIP1, FNIP2, HCFC1, HEATR1, IDE, INSIG1, LATS1, LDB1, MPP7, NCK2, PAK3, PAN3, PFN2, PTEN, PTPN11, RAB5A, RASA1, RDX, RIOK3, ROCK1, RRN3, SENP6, SETX, SIX1, SLAIN2, SLITRK6, SNX9, SORL1, SPICE1, SSH2, STAG1, TAPT1, TOGAR…
GO:0051128	regulation of cellular component organization	4.49551e-07	0.000146104	134	[ABL1, ABL2, ACVR1B, ADAM10, ADNP2, AKT1, ALMS1, ANKFY1, ANLN, APAF1, APBB2, ARF6, ARFGEF1, ATMIN, ATRX, ATXN2, ATXN2L, BRWD1, BRWD3, CAMSAP1, CAMSAP2, CAPRIN2, CARMIL1, CBFA2T2, CBL, CCAR2, CCDC88A, CDC73, CEP135, CEP295, CLIP1, CNOT6, CNOT6L, CRKL, CTCF, DDHD1, DLG1, DOCK5, EHMT2, ENPP1, EPS8, ERCC4, F3, FAM20B, FAM98A, FBXO7, FCHSD2, FER, FMNL2, FNBP1L, FNIP1, FNIP2, FYN, GJA1, GLE1, GNA12, GO…
GO:0043254	regulation of protein complex assembly	0.000130729	0.0392188	31	[ABL1, ARF6, ARFGEF1, CAMSAP1, CAMSAP2, CARMIL1, CLIP1, DLG1, EPS8, FCHSD2, FER, FNIP1, FNIP2, HCFC1, IDE, LATS1, MPP7, NCK2, PAK3, PFN2, PTPN11, RASA1, RDX, RIOK3, RRN3, SENP6, SETX, SLAIN2, SNX9, SORL1, TOGARAM1]
GO:0048519	negative regulation of biological process	1.26831e-07	4.14739e-05	249	[ABL1, ACVR1B, ADAM10, ADNP2, AIDA, AKT1, ALMS1, AMOT, ANGEL2, ANKRD17, APBB2, ARFGEF1, ARHGAP10, ARHGAP12, ARID1A, ARID4A, ATP2A2, ATP2B4, ATRX, ATXN2, AZIN2, BICC1, BLM, BMPR1A, BPTF, BRCA2, CAPRIN2, CARMIL1, CASC3, CASP2, CBFA2T2, CBL, CBLB, CBX5, CCAR2, CDC34, CDC73, CDH1, CDK12, CDK13, CHL1, CHSY1, CNOT6, CNOT6L, CPEB3, CPEB4, CRY1, CSDE1, CTCF, CTDSP2, CTDSPL2, CTTNBP2NL, DCAF1, DCLK2, DDB1…
GO:0048523	negative regulation of cellular process	2.34171e-06	0.000749348	225	[ABL1, ACVR1B, ADAM10, ADNP2, AIDA, AKT1, ALMS1, ANGEL2, ANKRD17, APBB2, ARFGEF1, ARHGAP10, ARHGAP12, ARID1A, ARID4A, ATP2B4, ATRX, ATXN2, BICC1, BLM, BMPR1A, BPTF, BRCA2, CAPRIN2, CARMIL1, CASP2, CBFA2T2, CBL, CBLB, CBX5, CCAR2, CDC34, CDC73, CDH1, CDK12, CDK13, CHL1, CNOT6L, CPEB3, CPEB4, CRY1, CTCF, CTDSP2, CTDSPL2, DCAF1, DDB1, DICER1, DLG1, DRD1, DTL, DUSP3, DYRK1A, EHMT2, EIF2AK1, ELF1, ELK…
GO:0010605	negative regulation of macromolecule metabolic process	1.70849e-05	0.00529633	135	[ABL1, ACVR1B, AIDA, AKT1, ANGEL2, ARID1A, ARID4A, ATRX, ATXN2, AZIN2, BLM, BPTF, BRCA2, CASC3, CBFA2T2, CBL, CBLB, CBX5, CCAR2, CDC73, CNOT6, CNOT6L, CPEB3, CPEB4, CRY1, CSDE1, CTCF, CTDSP2, DCAF1, DICER1, DLG1, DUSP3, DYRK1A, EHMT2, EIF2AK1, ELK3, ELK4, ENPP1, ERCC4, ERLEC1, FBXO7, FBXW11, FNIP1, FNIP2, FOXO3, FYN, HMBOX1, HNRNPD, IBTK, IKZF2, IQGAP3, IREB2, ISL1, KAT6B, KDM1A, KHDRBS1, KLF11, …
GO:0043170	macromolecule metabolic process	1.76052e-15	6.09138e-13	467	[ABL1, ABL2, ACVR1B, ADAM10, ADAM19, AFAP1L2, AIDA, AKT1, AKT3, ALKBH5, AMFR, ANGEL2, ANKIB1, ANKRD13C, ANKRD17, APAF1, APBB2, APH1B, ARFGEF1, ARFGEF2, ARID1A, ARID4A, ARIH1, ASH2L, ATAD5, ATMIN, ATP1B1, ATP2B4, ATRX, ATXN2, ATXN3, AZIN2, B3GALT6, BAZ1B, BLM, BMPR1A, BPTF, BRCA2, BRD1, BRD4, BRWD1, BRWD3, BTBD3, CAB39, CANT1, CAPRIN2, CASC3, CASP2, CBFA2T2, CBL, CBLB, CBX5, CCAR2, CCDC88A, CCNYL1…
GO:1901564	organonitrogen compound metabolic process	3.58654e-08	1.17997e-05	333	[ABL1, ABL2, ACVR1B, ADAM10, ADAM19, ADSS, AFAP1L2, AGK, AIDA, AK4, AKT1, AKT3, AMFR, ANKIB1, APAF1, APH1B, ARFGEF1, ARID4A, ARIH1, ASH2L, ATP1B1, ATP2B4, ATP6V0A2, ATRX, ATXN3, AZIN2, B3GALT6, BAZ1B, BLM, BMPR1A, BRCA2, BRD1, BRD4, BTBD3, CAB39, CANT1, CAPRIN2, CARMIL1, CASC3, CASP2, CBL, CBLB, CCAR2, CCDC88A, CCNYL1, CDC34, CDC73, CDK12, CDK13, CDK17, CDK2AP1, CDK5R2, CHSY1, CNOT6L, CPD, CPEB3,…
GO:0019538	protein metabolic process	6.96718e-12	2.38278e-09	310	[ABL1, ABL2, ACVR1B, ADAM10, ADAM19, AFAP1L2, AIDA, AKT1, AKT3, AMFR, ANKIB1, APAF1, APH1B, ARFGEF1, ARID4A, ARIH1, ASH2L, ATP2B4, ATRX, ATXN3, AZIN2, B3GALT6, BAZ1B, BLM, BMPR1A, BRCA2, BRD1, BRD4, BTBD3, CAB39, CANT1, CAPRIN2, CASC3, CASP2, CBL, CBLB, CCAR2, CCDC88A, CCNYL1, CDC34, CDC73, CDK12, CDK13, CDK17, CDK2AP1, CDK5R2, CHSY1, CNOT6L, CPD, CPEB3, CPEB4, CREBL2, CRY1, CTCF, CTDSP2, CTDSPL2…
GO:0044260	cellular macromolecule metabolic process	4.99579e-20	1.73354e-17	453	[ABL1, ABL2, ACVR1B, ADAM10, AFAP1L2, AIDA, AKT1, AKT3, ALKBH5, AMFR, ANGEL2, ANKIB1, ANKRD13C, ANKRD17, APAF1, APBB2, APH1B, ARFGEF1, ARFGEF2, ARID1A, ARID4A, ARIH1, ASH2L, ATAD5, ATMIN, ATP2B4, ATRX, ATXN2, ATXN3, B3GALT6, BAZ1B, BLM, BMPR1A, BPTF, BRCA2, BRD1, BRD4, BRWD1, BRWD3, BTBD3, CAB39, CANT1, CAPRIN2, CASC3, CBFA2T2, CBL, CBLB, CBX5, CCAR2, CCDC88A, CCNYL1, CDC34, CDC73, CDH1, CDK12, C…
GO:0022402	cell cycle process	3.42224e-06	0.0010917	72	[ACVR1B, AKT1, ANKRD17, ANLN, APBB2, ATAD5, ATP2B4, ATRX, BLM, BRCA2, BRD4, CASP2, CDC73, CEP135, CEP55, CTDSP2, CUL4B, DDB1, DLG1, DTL, E2F4, EHMT2, EPS8, ERCC4, ESCO1, FAM83D, FBXO7, GIT1, INO80, IQGAP3, KIF3B, KLF11, LATS1, LEMD3, MED1, MLH3, NAA50, NABP1, NIN, NIPBL, NOTCH2, PDE3A, PDS5A, PIWIL2, PKP4, POGZ, PTEN, RAB35, RASA1, RBBP8, RDX, RFWD3, ROCK1, RPS6KB1, SENP6, SMC4, SMC5, SNX9, SPICE…
GO:0000278	mitotic cell cycle	3.71273e-10	1.23634e-07	69	[ABL1, ACVR1B, AFAP1L2, AKT1, ANGEL2, ANKRD17, ANLN, ATAD5, ATRX, BLM, BRCA2, BRD4, CASP2, CDC73, CEP55, CNTRL, CTDSP2, CUL4B, DDB1, DLG1, DTL, DUSP3, E2F4, EPS8, FBXO7, FER, GBF1, HECA, INO80, IQGAP3, KIF3B, KLF11, LATS1, MAP3K4, MAP4K5, NAA50, NABP1, NIPBL, PAK2, PAK3, PDS5A, PIM1, POGZ, PRDM5, PTEN, PTPN11, RASA1, RBBP8, RDX, RFWD3, RPS6KB1, SMC4, SMC5, SNX9, SPICE1, STAG1, STK24, STK3, STK4, …
GO:0044770	cell cycle phase transition	7.83408e-05	0.0236589	30	[ACVR1B, AKT1, ANKRD17, ATAD5, ATP2B4, BLM, BRD4, CASP2, CDC73, CTDSP2, CUL4B, DDB1, DTL, E2F4, EPS8, FAM83D, FBXO7, INO80, IQGAP3, KLF11, LATS1, PTEN, RBBP8, RDX, RFWD3, RPS6KB1, TICRR, TOPBP1, USP37, VPS4B]
GO:0051726	regulation of cell cycle	1.23647e-09	4.10507e-07	78	[ABL1, AFAP1L2, AKT1, ANGEL2, ANKRD17, APBB2, ATAD5, ATP2B4, ATRX, BLM, BRCA2, BRD4, CASP2, CCAR2, CCNG1, CCNI, CCNYL1, CDC73, CDK12, CDK13, CRY1, CTDSP2, CUL4B, DDB1, DLG1, DTL, DUSP3, E2F5, FAM83D, FBXO7, FGF2, GBF1, GIT1, HECA, INO80, LATS1, LRP6, MAP3K4, MAP4K5, MAPRE3, MED1, MEN1, NABP1, NOTCH2, PAK2, PAK3, PDE3A, PIM1, PIWIL2, PKP4, PPP1R13B, PTEN, PTPN11, RBBP8, RBL2, RDX, RFWD3, RPS6KB1, …
GO:1903047	mitotic cell cycle process	5.13881e-06	0.001629	48	[ACVR1B, AKT1, ANKRD17, ANLN, ATAD5, ATRX, BLM, BRCA2, BRD4, CASP2, CDC73, CEP55, CTDSP2, CUL4B, DDB1, DTL, E2F4, EPS8, FBXO7, INO80, IQGAP3, KIF3B, KLF11, LATS1, NAA50, NABP1, NIPBL, PDS5A, POGZ, PTEN, RASA1, RBBP8, RDX, RFWD3, RPS6KB1, SMC4, SMC5, SNX9, SPICE1, STAG1, TICRR, TNKS, TOP2B, TOPBP1, TUBGCP3, USP37, VPS4B, WAPL]
GO:0023051	regulation of signaling	8.10156e-06	0.00254389	170	[ABL1, ACVR1B, AFAP1L2, AIDA, AKAP11, AKT1, AKT3, AMOT, ANKRD17, APAF1, ARF6, ARFGEF1, ARFGEF2, ARHGAP12, ARHGEF12, ARHGEF28, ATP2A2, ATP2B4, ATP2C1, BICC1, BMPR1A, BRD4, CANT1, CAPRIN2, CASP2, CBFA2T2, CBL, CBLB, CCAR2, CDC34, CDC73, CDK12, CHSY1, COPA, CRY1, CTDSPL2, CTSC, DLG1, DNAJC27, DRD1, DUSP3, DVL2, DVL3, DYRK1A, ELF1, ENPP1, ENTPD5, EPS8, F3, FAM83D, FBXW11, FER, FGD6, FGF2, FNIP1, FOXO…
GO:0023057	negative regulation of signaling	3.34809e-05	0.0102452	75	[ABL1, AIDA, AKT1, ARHGAP12, ATP2B4, BICC1, CBFA2T2, CBL, CBLB, CCAR2, CDC34, CRY1, CTDSPL2, DLG1, DRD1, DUSP3, DYRK1A, ELF1, ENPP1, FBXW11, FNIP1, FOXO3, ISL1, KDM1A, KREMEN1, LATS1, LEMD3, MAPKAP1, MED13, MEN1, NCK2, NF1, NLK, NPLOC4, OTUD3, OTUD7B, PAQR3, PDPK1, PHLPP1, PLEKHA1, PPM1A, PPM1B, PREX1, PRICKLE1, PRKACB, PTEN, PTPN11, RAF1, RASA1, RASA2, RASAL2, RIOK3, RNF115, RPGRIP1L, RPS6KB1, R…
GO:0010646	regulation of cell communication	1.20995e-05	0.00377503	168	[ABL1, ACVR1B, AFAP1L2, AIDA, AKAP11, AKT1, AKT3, AMOT, ANKRD17, APAF1, ARF6, ARFGEF1, ARFGEF2, ARHGAP12, ARHGEF12, ARHGEF28, ATP2A2, ATP2B4, ATP2C1, BICC1, BMPR1A, BRD4, CANT1, CAPRIN2, CASP2, CBFA2T2, CBL, CBLB, CCAR2, CDC34, CDC73, CDK12, CHSY1, COPA, CRY1, CTDSPL2, CTSC, DLG1, DNAJC27, DRD1, DUSP3, DVL2, DVL3, DYRK1A, ELF1, ENPP1, ENTPD5, EPS8, F3, FAM83D, FBXW11, FER, FGD6, FGF2, FNIP1, FOXO…
GO:0009966	regulation of signal transduction	3.66625e-06	0.00116587	159	[ABL1, ACVR1B, AFAP1L2, AIDA, AKAP11, AKT1, AKT3, AMOT, ANKRD17, APAF1, ARF6, ARFGEF1, ARFGEF2, ARHGAP12, ARHGEF12, ARHGEF28, ATP2B4, ATP2C1, BICC1, BMPR1A, BRD4, CANT1, CAPRIN2, CASP2, CBFA2T2, CBL, CBLB, CCAR2, CDC34, CDC73, CDK12, CHSY1, COPA, CRY1, CTDSPL2, CTSC, DLG1, DNAJC27, DUSP3, DVL2, DVL3, DYRK1A, ELF1, ENPP1, ENTPD5, EPS8, F3, FAM83D, FBXW11, FER, FGD6, FGF2, FNIP1, FOXO3, FYN, GBF1, …
GO:0010648	negative regulation of cell communication	3.24543e-05	0.00996348	75	[ABL1, AIDA, AKT1, ARHGAP12, ATP2B4, BICC1, CBFA2T2, CBL, CBLB, CCAR2, CDC34, CRY1, CTDSPL2, DLG1, DRD1, DUSP3, DYRK1A, ELF1, ENPP1, FBXW11, FNIP1, FOXO3, ISL1, KDM1A, KREMEN1, LATS1, LEMD3, MAPKAP1, MED13, MEN1, NCK2, NF1, NLK, NPLOC4, OTUD3, OTUD7B, PAQR3, PDPK1, PHLPP1, PLEKHA1, PPM1A, PPM1B, PREX1, PRICKLE1, PRKACB, PTEN, PTPN11, RAF1, RASA1, RASA2, RASAL2, RIOK3, RNF115, RPGRIP1L, RPS6KB1, R…
GO:0035556	intracellular signal transduction	8.92115e-11	3.00643e-08	162	[ABL1, AIDA, AKAP11, AKT1, AKT3, ALMS1, AMOT, ANKRD17, APAF1, ARF3, ARF6, ARFGEF1, ARFGEF2, ARHGAP12, ARHGAP29, ARHGEF12, ARHGEF28, ARL5A, ARL5B, ATP1B1, ATP2B4, ATP2C1, ATRX, BRCA2, BRD4, CAB39, CANT1, CASP2, CBL, CCAR2, CCDC88A, CDC34, CDK12, DCLK2, DGKE, DLG1, DNAJC27, DOCK5, DRD1, DUSP3, DVL2, DVL3, DYRK1A, ENTPD5, EPS8, F3, FAM83D, FBXW11, FER, FGD6, FGF2, FNIP1, FNIP2, FOXO3, FYN, GBF1, GDI…
GO:0009968	negative regulation of signal transduction	5.47238e-05	0.016636	71	[ABL1, AIDA, AKT1, ARHGAP12, ATP2B4, BICC1, CBFA2T2, CBL, CBLB, CCAR2, CDC34, CRY1, CTDSPL2, DLG1, DUSP3, DYRK1A, ELF1, ENPP1, FBXW11, FNIP1, FOXO3, ISL1, KDM1A, KREMEN1, LATS1, LEMD3, MAPKAP1, MED13, MEN1, NCK2, NF1, NLK, NPLOC4, OTUD3, OTUD7B, PAQR3, PDPK1, PHLPP1, PLEKHA1, PPM1A, PPM1B, PREX1, PRICKLE1, PRKACB, PTEN, RAF1, RASA1, RASA2, RASAL2, RIOK3, RNF115, RPGRIP1L, RPS6KB1, RRN3, SKI, SMUR…
GO:0019222	regulation of metabolic process	2.81577e-11	9.54547e-09	329	[ABL1, ABL2, ACVR1B, AFAP1L2, AIDA, AKT1, ANGEL2, ANKIB1, ANKRD13C, ANKRD17, APAF1, APBB2, ARFGEF1, ARID1A, ARID4A, ARIH1, ASH2L, ATAD5, ATMIN, ATP1B1, ATP2B4, ATRX, ATXN2, ATXN3, AZIN2, BLM, BMPR1A, BPTF, BRCA2, BRD4, BRWD1, BRWD3, BTBD3, CAB39, CAPRIN2, CASC3, CBFA2T2, CBL, CBLB, CBX5, CCAR2, CCDC88A, CCNYL1, CDC73, CDH1, CDK12, CDK13, CDK2AP1, CDK5R2, CNOT6, CNOT6L, CPEB3, CPEB4, CREBL2, CRY1,…
GO:0043170	macromolecule metabolic process	1.76052e-15	6.09138e-13	467	[ABL1, ABL2, ACVR1B, ADAM10, ADAM19, AFAP1L2, AIDA, AKT1, AKT3, ALKBH5, AMFR, ANGEL2, ANKIB1, ANKRD13C, ANKRD17, APAF1, APBB2, APH1B, ARFGEF1, ARFGEF2, ARID1A, ARID4A, ARIH1, ASH2L, ATAD5, ATMIN, ATP1B1, ATP2B4, ATRX, ATXN2, ATXN3, AZIN2, B3GALT6, BAZ1B, BLM, BMPR1A, BPTF, BRCA2, BRD1, BRD4, BRWD1, BRWD3, BTBD3, CAB39, CANT1, CAPRIN2, CASC3, CASP2, CBFA2T2, CBL, CBLB, CBX5, CCAR2, CCDC88A, CCNYL1…
GO:0019538	protein metabolic process	6.96718e-12	2.38278e-09	310	[ABL1, ABL2, ACVR1B, ADAM10, ADAM19, AFAP1L2, AIDA, AKT1, AKT3, AMFR, ANKIB1, APAF1, APH1B, ARFGEF1, ARID4A, ARIH1, ASH2L, ATP2B4, ATRX, ATXN3, AZIN2, B3GALT6, BAZ1B, BLM, BMPR1A, BRCA2, BRD1, BRD4, BTBD3, CAB39, CANT1, CAPRIN2, CASC3, CASP2, CBL, CBLB, CCAR2, CCDC88A, CCNYL1, CDC34, CDC73, CDK12, CDK13, CDK17, CDK2AP1, CDK5R2, CHSY1, CNOT6L, CPD, CPEB3, CPEB4, CREBL2, CRY1, CTCF, CTDSP2, CTDSPL2…
GO:0031323	regulation of cellular metabolic process	1.66614e-10	5.59823e-08	311	CPEB3
GO:0044260	cellular macromolecule metabolic process	4.99579e-20	1.73354e-17	453	[ABL1, ABL2, ACVR1B, ADAM10, AFAP1L2, AIDA, AKT1, AKT3, ALKBH5, AMFR, ANGEL2, ANKIB1, ANKRD13C, ANKRD17, APAF1, APBB2, APH1B, ARFGEF1, ARFGEF2, ARID1A, ARID4A, ARIH1, ASH2L, ATAD5, ATMIN, ATP2B4, ATRX, ATXN2, ATXN3, B3GALT6, BAZ1B, BLM, BMPR1A, BPTF, BRCA2, BRD1, BRD4, BRWD1, BRWD3, BTBD3, CAB39, CANT1, CAPRIN2, CASC3, CBFA2T2, CBL, CBLB, CBX5, CCAR2, CCDC88A, CCNYL1, CDC34, CDC73, CDH1, CDK12, C…
GO:0051171	regulation of nitrogen compound metabolic process	6.57862e-13	2.26304e-10	310	[ABL1, ACVR1B, AFAP1L2, AIDA, AKT1, ANGEL2, ANKIB1, ANKRD17, APAF1, APBB2, ARFGEF1, ARID1A, ARID4A, ARIH1, ASH2L, ATAD5, ATMIN, ATP2B4, ATRX, ATXN3, AZIN2, BLM, BMPR1A, BPTF, BRCA2, BRD4, BRWD1, BRWD3, BTBD3, CAB39, CAPRIN2, CASC3, CBFA2T2, CBL, CBLB, CBX5, CCAR2, CCDC88A, CCNYL1, CDC73, CDH1, CDK12, CDK13, CDK2AP1, CDK5R2, CNOT6, CNOT6L, CPEB3, CPEB4, CREBL2, CRY1, CSDE1, CTCF, CTDSP2, CTDSPL2, …
GO:0060255	regulation of macromolecule metabolic process	1.13597e-13	3.91909e-11	320	[ABL1, ACVR1B, AFAP1L2, AIDA, AKT1, ANGEL2, ANKIB1, ANKRD13C, ANKRD17, APAF1, APBB2, ARFGEF1, ARID1A, ARID4A, ARIH1, ASH2L, ATAD5, ATMIN, ATP1B1, ATP2B4, ATRX, ATXN2, ATXN3, AZIN2, BLM, BMPR1A, BPTF, BRCA2, BRD4, BRWD1, BRWD3, BTBD3, CAB39, CAPRIN2, CASC3, CBFA2T2, CBL, CBLB, CBX5, CCAR2, CCDC88A, CCNYL1, CDC73, CDH1, CDK12, CDK13, CDK2AP1, CDK5R2, CNOT6, CNOT6L, CPEB3, CPEB4, CREBL2, CRY1, CSDE1…
GO:0080090	regulation of primary metabolic process	5.41261e-12	1.85652e-09	311	[ABL1, ACVR1B, AFAP1L2, AIDA, AKT1, ANGEL2, ANKIB1, ANKRD17, APAF1, APBB2, ARFGEF1, ARID1A, ARID4A, ARIH1, ASH2L, ATAD5, ATMIN, ATP2B4, ATRX, ATXN3, AZIN2, BLM, BMPR1A, BPTF, BRCA2, BRD4, BRWD1, BRWD3, BTBD3, CAB39, CAPRIN2, CASC3, CBFA2T2, CBL, CBLB, CBX5, CCAR2, CCDC88A, CCNYL1, CDC73, CDH1, CDK12, CDK13, CDK2AP1, CDK5R2, CNOT6, CNOT6L, CPEB3, CPEB4, CREBL2, CRY1, CSDE1, CTCF, CTDSP2, CTDSPL2, …
GO:0048518	positive regulation of biological process	3.11263e-10	1.04273e-07	290	[ABL1, ABL2, ACVR1B, ADAM10, ADNP2, AFAP1L2, AGGF1, AGPAT1, AKT1, AKT3, AMOT, ANGEL2, ANKFY1, ANKIB1, ANKRD17, ANLN, AP3B1, APAF1, APBB2, ARF6, ARFGEF1, ARFGEF2, ARID1A, ARID4A, ARIH1, ASH2L, ATAD5, ATMIN, ATP11C, ATP1B1, ATP2B4, ATP2C1, ATRX, ATXN3, AZIN2, BLM, BMPR1A, BPTF, BRCA2, BRD4, CAB39, CANT1, CAPRIN2, CARMIL1, CASP2, CBFA2T2, CBL, CCAR2, CCDC88A, CDC73, CDH1, CDK12, CDK13, CDK2AP1, CDK5…
GO:0019222	regulation of metabolic process	2.81577e-11	9.54547e-09	329	[ABL1, ABL2, ACVR1B, AFAP1L2, AIDA, AKT1, ANGEL2, ANKIB1, ANKRD13C, ANKRD17, APAF1, APBB2, ARFGEF1, ARID1A, ARID4A, ARIH1, ASH2L, ATAD5, ATMIN, ATP1B1, ATP2B4, ATRX, ATXN2, ATXN3, AZIN2, BLM, BMPR1A, BPTF, BRCA2, BRD4, BRWD1, BRWD3, BTBD3, CAB39, CAPRIN2, CASC3, CBFA2T2, CBL, CBLB, CBX5, CCAR2, CCDC88A, CCNYL1, CDC73, CDH1, CDK12, CDK13, CDK2AP1, CDK5R2, CNOT6, CNOT6L, CPEB3, CPEB4, CREBL2, CRY1,…
GO:0006725	cellular aromatic compound metabolic process	1.85985e-07	6.06311e-05	286	[ABL1, ACVR1B, ADSS, AFAP1L2, AK4, AKT1, ALKBH5, ANGEL2, ANKRD17, APAF1, APBB2, ARID1A, ARID4A, ASH2L, ATAD5, ATMIN, ATP1B1, ATP2B4, ATP6V0A2, ATRX, BLM, BMPR1A, BPTF, BRCA2, BRD4, BRWD1, BRWD3, CAPRIN2, CARMIL1, CASC3, CBFA2T2, CBX5, CCAR2, CCDC88A, CDC73, CDH1, CDK12, CDK13, CELF1, CELF2, CNOT6, CNOT6L, CPEB3, CPSF2, CPSF4, CREBL2, CRNKL1, CRY1, CSDE1, CTCF, CTDSPL2, CUL4B, DCAF1, DDB1, DDX42, …
GO:0009893	positive regulation of metabolic process	3.32172e-10	1.10946e-07	194	[ABL1, ABL2, ACVR1B, AFAP1L2, AKT1, ANGEL2, ANKIB1, APAF1, ARFGEF1, ARID1A, ARID4A, ARIH1, ASH2L, ATAD5, ATMIN, ATP2B4, ATRX, ATXN3, BLM, BMPR1A, BPTF, BRCA2, BRD4, CAB39, CAPRIN2, CCDC88A, CDC73, CDH1, CDK12, CDK13, CDK2AP1, CDK5R2, CNOT6L, CPEB3, CREBL2, CTCF, CUL4B, DCUN1D4, DDB1, DLG1, DNAJC27, DRD1, DTL, DVL2, DVL3, DYRK1A, E2F4, EDEM1, EGLN3, ELF1, ELK3, ELK4, ENTPD5, EPB41L4B, F3, FAM98A, …
GO:0034641	cellular nitrogen compound metabolic process	1.62508e-06	0.00052165	304	[ABL1, ACVR1B, ADSS, AFAP1L2, AGK, AK4, AKT1, ALKBH5, ANGEL2, ANKRD17, APAF1, APBB2, ARID1A, ARID4A, ASH2L, ATAD5, ATMIN, ATP1B1, ATP2B4, ATP6V0A2, ATRX, AZIN2, BLM, BMPR1A, BPTF, BRCA2, BRD4, BRWD1, BRWD3, CAPRIN2, CARMIL1, CASC3, CBFA2T2, CBX5, CCAR2, CCDC88A, CDC73, CDH1, CDK12, CDK13, CELF1, CELF2, CNOT6, CNOT6L, CPD, CPEB3, CPEB4, CPSF2, CPSF4, CREBL2, CRNKL1, CRY1, CSDE1, CTCF, CTDSPL2, CUL…
GO:0043170	macromolecule metabolic process	1.76052e-15	6.09138e-13	467	[ABL1, ABL2, ACVR1B, ADAM10, ADAM19, AFAP1L2, AIDA, AKT1, AKT3, ALKBH5, AMFR, ANGEL2, ANKIB1, ANKRD13C, ANKRD17, APAF1, APBB2, APH1B, ARFGEF1, ARFGEF2, ARID1A, ARID4A, ARIH1, ASH2L, ATAD5, ATMIN, ATP1B1, ATP2B4, ATRX, ATXN2, ATXN3, AZIN2, B3GALT6, BAZ1B, BLM, BMPR1A, BPTF, BRCA2, BRD1, BRD4, BRWD1, BRWD3, BTBD3, CAB39, CANT1, CAPRIN2, CASC3, CASP2, CBFA2T2, CBL, CBLB, CBX5, CCAR2, CCDC88A, CCNYL1…
GO:0046483	heterocycle metabolic process	8.75336e-08	2.8711e-05	286	[ABL1, ACVR1B, ADSS, AFAP1L2, AK4, AKT1, ALKBH5, ANGEL2, ANKRD17, APAF1, APBB2, ARID1A, ARID4A, ASH2L, ATAD5, ATMIN, ATP1B1, ATP2B4, ATP6V0A2, ATRX, BLM, BMPR1A, BPTF, BRCA2, BRD4, BRWD1, BRWD3, CAPRIN2, CARMIL1, CASC3, CBFA2T2, CBX5, CCAR2, CCDC88A, CDC73, CDH1, CDK12, CDK13, CELF1, CELF2, CNOT6, CNOT6L, CPEB3, CPSF2, CPSF4, CREBL2, CRNKL1, CRY1, CSDE1, CTCF, CTDSPL2, CUL4B, DCAF1, DDB1, DDX42, …
GO:0048522	positive regulation of cellular process	8.95747e-12	3.0545e-09	272	[ABL1, ABL2, ACVR1B, ADAM10, ADNP2, AFAP1L2, AGGF1, AKT1, AKT3, ANKFY1, ANKIB1, ANKRD17, ANLN, AP3B1, APAF1, APBB2, ARF6, ARFGEF1, ARID1A, ARID4A, ARIH1, ASH2L, ATAD5, ATMIN, ATP11C, ATP1B1, ATP2B4, ATP2C1, ATRX, ATXN3, BLM, BMPR1A, BPTF, BRCA2, BRD4, CAB39, CANT1, CAPRIN2, CARMIL1, CASP2, CBFA2T2, CBL, CCAR2, CCDC88A, CDC73, CDH1, CDK12, CDK13, CDK2AP1, CDK5R2, CEP135, CEP295, CHSY1, CLIP1, CNOT…
GO:1901360	organic cyclic compound metabolic process	1.5959e-06	0.000513881	288	[ABL1, ACVR1B, ADSS, AFAP1L2, AK4, AKT1, ALKBH5, ANGEL2, ANKRD17, APAF1, APBB2, ARID1A, ARID4A, ASH2L, ATAD5, ATMIN, ATP1B1, ATP2B4, ATP6V0A2, ATRX, BLM, BMPR1A, BPTF, BRCA2, BRD4, BRWD1, BRWD3, CAPRIN2, CARMIL1, CASC3, CBFA2T2, CBX5, CCAR2, CCDC88A, CDC73, CDH1, CDK12, CDK13, CELF1, CELF2, CNOT6, CNOT6L, CPEB3, CPSF2, CPSF4, CREBL2, CRNKL1, CRY1, CSDE1, CTCF, CTDSPL2, CUL4B, DCAF1, DDB1, DDX42, …
GO:0006139	nucleobase-containing compound metabolic process	2.80987e-08	9.27258e-06	283	[ABL1, ACVR1B, ADSS, AFAP1L2, AK4, AKT1, ALKBH5, ANGEL2, ANKRD17, APAF1, APBB2, ARID1A, ARID4A, ASH2L, ATAD5, ATMIN, ATP1B1, ATP2B4, ATP6V0A2, ATRX, BLM, BMPR1A, BPTF, BRCA2, BRD4, BRWD1, BRWD3, CAPRIN2, CASC3, CBFA2T2, CBX5, CCAR2, CCDC88A, CDC73, CDH1, CDK12, CDK13, CELF1, CELF2, CNOT6, CNOT6L, CPEB3, CPSF2, CPSF4, CREBL2, CRNKL1, CRY1, CSDE1, CTCF, CTDSPL2, CUL4B, DCAF1, DDB1, DDX42, DICER1, D…
GO:0009889	regulation of biosynthetic process	1.45185e-06	0.000468946	211	[ABL1, ACVR1B, AFAP1L2, AKT1, ANKRD13C, ANKRD17, APBB2, ARFGEF1, ARID1A, ARID4A, ASH2L, ATMIN, ATP2B4, ATRX, BLM, BMPR1A, BPTF, BRCA2, BRD4, BRWD1, BRWD3, CAPRIN2, CASC3, CBFA2T2, CBX5, CCAR2, CCDC88A, CDC73, CDH1, CDK12, CDK13, CNOT6, CNOT6L, CPEB3, CPEB4, CREBL2, CRY1, CSDE1, CTCF, CTDSPL2, DCAF1, DICER1, DLG1, DNTTIP2, DRD1, DVL2, DVL3, E2F4, E2F5, EHMT2, EIF2AK1, ELF1, ELK3, ELK4, ENPP1, ESCO…
GO:0031323	regulation of cellular metabolic process	1.66614e-10	5.59823e-08	311	[ABL1, ACVR1B, AFAP1L2, AIDA, AKT1, ANGEL2, ANKIB1, ANKRD13C, ANKRD17, APAF1, APBB2, ARFGEF1, ARID1A, ARID4A, ARIH1, ASH2L, ATAD5, ATMIN, ATP2B4, ATRX, ATXN2, ATXN3, BLM, BMPR1A, BPTF, BRCA2, BRD4, BRWD1, BRWD3, CAB39, CAPRIN2, CASC3, CBFA2T2, CBL, CBLB, CBX5, CCAR2, CCDC88A, CCNYL1, CDC73, CDH1, CDK12, CDK13, CDK2AP1, CDK5R2, CNOT6, CNOT6L, CPEB3, CPEB4, CREBL2, CRY1, CSDE1, CTCF, CTDSP2, CTDSPL…
GO:0044260	cellular macromolecule metabolic process	4.99579e-20	1.73354e-17	453	[ABL1, ABL2, ACVR1B, ADAM10, AFAP1L2, AIDA, AKT1, AKT3, ALKBH5, AMFR, ANGEL2, ANKIB1, ANKRD13C, ANKRD17, APAF1, APBB2, APH1B, ARFGEF1, ARFGEF2, ARID1A, ARID4A, ARIH1, ASH2L, ATAD5, ATMIN, ATP2B4, ATRX, ATXN2, ATXN3, B3GALT6, BAZ1B, BLM, BMPR1A, BPTF, BRCA2, BRD1, BRD4, BRWD1, BRWD3, BTBD3, CAB39, CANT1, CAPRIN2, CASC3, CBFA2T2, CBL, CBLB, CBX5, CCAR2, CCDC88A, CCNYL1, CDC34, CDC73, CDH1, CDK12, C…
GO:0051171	regulation of nitrogen compound metabolic process	6.57862e-13	2.26304e-10	310	[ABL1, ACVR1B, AFAP1L2, AIDA, AKT1, ANGEL2, ANKIB1, ANKRD17, APAF1, APBB2, ARFGEF1, ARID1A, ARID4A, ARIH1, ASH2L, ATAD5, ATMIN, ATP2B4, ATRX, ATXN3, AZIN2, BLM, BMPR1A, BPTF, BRCA2, BRD4, BRWD1, BRWD3, BTBD3, CAB39, CAPRIN2, CASC3, CBFA2T2, CBL, CBLB, CBX5, CCAR2, CCDC88A, CCNYL1, CDC73, CDH1, CDK12, CDK13, CDK2AP1, CDK5R2, CNOT6, CNOT6L, CPEB3, CPEB4, CREBL2, CRY1, CSDE1, CTCF, CTDSP2, CTDSPL2, …
GO:0060255	regulation of macromolecule metabolic process	1.13597e-13	3.91909e-11	320	[ABL1, ACVR1B, AFAP1L2, AIDA, AKT1, ANGEL2, ANKIB1, ANKRD13C, ANKRD17, APAF1, APBB2, ARFGEF1, ARID1A, ARID4A, ARIH1, ASH2L, ATAD5, ATMIN, ATP1B1, ATP2B4, ATRX, ATXN2, ATXN3, AZIN2, BLM, BMPR1A, BPTF, BRCA2, BRD4, BRWD1, BRWD3, BTBD3, CAB39, CAPRIN2, CASC3, CBFA2T2, CBL, CBLB, CBX5, CCAR2, CCDC88A, CCNYL1, CDC73, CDH1, CDK12, CDK13, CDK2AP1, CDK5R2, CNOT6, CNOT6L, CPEB3, CPEB4, CREBL2, CRY1, CSDE1…
GO:0080090	regulation of primary metabolic process	5.41261e-12	1.85652e-09	311	[ABL1, ACVR1B, AFAP1L2, AIDA, AKT1, ANGEL2, ANKIB1, ANKRD17, APAF1, APBB2, ARFGEF1, ARID1A, ARID4A, ARIH1, ASH2L, ATAD5, ATMIN, ATP2B4, ATRX, ATXN3, AZIN2, BLM, BMPR1A, BPTF, BRCA2, BRD4, BRWD1, BRWD3, BTBD3, CAB39, CAPRIN2, CASC3, CBFA2T2, CBL, CBLB, CBX5, CCAR2, CCDC88A, CCNYL1, CDC73, CDH1, CDK12, CDK13, CDK2AP1, CDK5R2, CNOT6, CNOT6L, CPEB3, CPEB4, CREBL2, CRY1, CSDE1, CTCF, CTDSP2, CTDSPL2, …
GO:0009891	positive regulation of biosynthetic process	2.64987e-05	0.00818809	108	[AFAP1L2, AKT1, ARFGEF1, ARID1A, ARID4A, ASH2L, ATMIN, ATRX, BLM, BMPR1A, BPTF, BRCA2, BRD4, CAPRIN2, CDC73, CDH1, CDK12, CDK13, CREBL2, CTCF, DRD1, DVL2, DVL3, E2F4, ELF1, ELK3, ELK4, FBXW11, FGF2, FOXK2, FOXO3, GPBP1, GPBP1L1, HCFC1, HEATR1, HLF, HMBOX1, HNRNPD, IKZF2, INO80, INSIG1, ISL1, KAT6B, KDM1A, KDM7A, KHDRBS1, KLF12, KPNA6, LDB1, LRP6, MAFG, MAP3K4, MAPRE3, MED1, MED13, MED14, MICAL2, …
GO:0010604	positive regulation of macromolecule metabolic process	2.50515e-11	8.5175e-09	188	[ABL1, ACVR1B, AFAP1L2, AKT1, ANGEL2, ANKIB1, APAF1, ARFGEF1, ARID1A, ARID4A, ARIH1, ASH2L, ATAD5, ATMIN, ATP2B4, ATRX, ATXN3, BLM, BMPR1A, BPTF, BRCA2, BRD4, CAB39, CAPRIN2, CCDC88A, CDC73, CDH1, CDK12, CDK13, CDK2AP1, CDK5R2, CNOT6L, CPEB3, CREBL2, CTCF, CUL4B, DCUN1D4, DDB1, DLG1, DNAJC27, DRD1, DTL, DVL2, DVL3, DYRK1A, E2F4, EDEM1, EGLN3, ELF1, ELK3, ELK4, EPB41L4B, F3, FAM98A, FBXW11, FGF2, …
GO:0031325	positive regulation of cellular metabolic process	4.22387e-09	1.3981e-06	180	[ABL1, AFAP1L2, AKT1, ANKIB1, APAF1, ARFGEF1, ARID1A, ARID4A, ARIH1, ASH2L, ATAD5, ATMIN, ATP2B4, ATRX, ATXN3, BLM, BMPR1A, BPTF, BRCA2, BRD4, CAB39, CAPRIN2, CCDC88A, CDC73, CDH1, CDK12, CDK13, CDK2AP1, CDK5R2, CNOT6L, CPEB3, CREBL2, CTCF, DCUN1D4, DLG1, DNAJC27, DRD1, DVL2, DVL3, DYRK1A, E2F4, EDEM1, EGLN3, ELF1, ELK3, ELK4, ENTPD5, F3, FBXO7, FBXW11, FGF2, FNIP1, FNIP2, FOXK2, FOXO3, FYN, GPBP…
GO:0051173	positive regulation of nitrogen compound metabolic process	4.1764e-11	1.41162e-08	183	[ABL1, AFAP1L2, AKT1, ANKIB1, APAF1, ARFGEF1, ARID1A, ARID4A, ARIH1, ASH2L, ATAD5, ATMIN, ATP2B4, ATRX, ATXN3, BLM, BMPR1A, BPTF, BRCA2, BRD4, CAB39, CAPRIN2, CCDC88A, CDC73, CDH1, CDK12, CDK13, CDK2AP1, CDK5R2, CNOT6L, CPEB3, CREBL2, CTCF, CUL4B, DCUN1D4, DDB1, DLG1, DNAJC27, DRD1, DTL, DVL2, DVL3, DYRK1A, E2F4, EDEM1, EGLN3, ELF1, ELK3, ELK4, ENTPD5, F3, FBXW11, FGF2, FNIP1, FNIP2, FOXK2, FOXO3…

## Sheet: 8-cell GO BP enrichment
ID	Term	Term PValue	Term PValue Corrected with Bonferroni step down	Nr. Genes	Associated Genes Found
GO:0044260	cellular macromolecule metabolic process	1.99745e-07	6.75138e-05	277	[ACD, ACP1, ACTL6A, ADAM17, ALG6, ALG8, ALKBH2, ANAPC11, ARF1, ARRDC3, ASB11, ASB8, ASCC1, ASF1B, ASTL, ATG4A, ATG5, BCAR3, BCAS3, BMP15, BNIP3, BOLL, BTRC, C1GALT1C1, CARM1, CASR, CAT, CAV2, CBLL1, CCL25, CCL3, CCNH, CDK1, CDK5, CDKAL1, CFAP20, CHAC1, CHCHD3, CHMP5, CHST11, CIART, CLEC16A, CLU, CNEP1R1, CNOT2, COPS7A, COPS7B, COPS8, CPSF3, CSNK2B, DDA1, DDX47, DEDD, DHPS, DHX35, DIMT1, DLX4, DMR…
GO:0006974	cellular response to DNA damage stimulus	5.99738e-05	0.0200312	39	[ACD, ALKBH2, CDK1, CLU, FAM168A, GINS4, GTF2H3, ING4, LIG1, MAD2L2, MAEL, MPG, MRNIP, MSH6, PCNA, POLB, POLE2, PSEN1, RAD1, RAD18, RAD51, RAD51AP1, RAD51C, RAD54B, RFC5, RPS6KA6, SLX1A, TANK, TMEM109, TRAF6, TRIAP1, TTC5, UBE2D3, UBE2N, UBE2U, UBE2V1, UBE2W, YY1, ZMAT3]
GO:0006281	DNA repair	4.96354e-05	0.0166278	28	[ALKBH2, CDK1, FAM168A, GINS4, GTF2H3, LIG1, MAD2L2, MPG, MRNIP, MSH6, PCNA, POLB, POLE2, RAD1, RAD18, RAD51, RAD51AP1, RAD51C, RAD54B, RFC5, SLX1A, TTC5, UBE2D3, UBE2N, UBE2U, UBE2V1, UBE2W, YY1]
GO:0043412	macromolecule modification	3.36621e-06	0.00113441	150	[ACP1, ACTL6A, ADAM17, ALG6, ALG8, ALKBH2, ANAPC11, ARRDC3, ASB11, ASB8, ASF1B, ATG4A, ATG5, BCAR3, BMP15, BTRC, C1GALT1C1, CARM1, CASR, CAV2, CBLL1, CCL25, CCL3, CCNH, CDK1, CDK5, CDKAL1, CFAP20, CLU, CNEP1R1, COPS7A, COPS7B, COPS8, CSNK2B, DHPS, DIMT1, DMRTC2, DOK4, DOLK, DPAGT1, DPH6, DTNBP1, DUSP10, DUSP13, EPHA10, EXT1, FASTKD2, FASTKD3, FGA, FKBP9, FTSJ1, GCNT3, GDF3, GDF9, GFPT2, GOLGA7, G…
GO:0044267	cellular protein metabolic process	9.03502e-05	0.0299059	169	[ACP1, ACTL6A, ADAM17, ALG6, ALG8, ANAPC11, ARRDC3, ASB11, ASB8, ASTL, ATG4A, ATG5, BCAR3, BMP15, BNIP3, BOLL, BTRC, C1GALT1C1, CARM1, CASR, CAV2, CBLL1, CCL25, CCL3, CCNH, CDK1, CDK5, CDKAL1, CFAP20, CHAC1, CLEC16A, CLU, CNEP1R1, CNOT2, COPS7A, COPS7B, COPS8, CSNK2B, DDA1, DHPS, DMRTC2, DND1, DOK4, DOLK, DPAGT1, DPH6, DTNBP1, DUSP10, DUSP13, EIF1, EIF1B, EIF2B1, EIF4E, EIF4E1B, ELAVL1, EPHA10, E…
GO:0006464	cellular protein modification process	8.33745e-05	0.0276803	137	[ACP1, ACTL6A, ADAM17, ALG6, ALG8, ANAPC11, ARRDC3, ASB11, ASB8, ATG4A, ATG5, BCAR3, BMP15, BTRC, C1GALT1C1, CARM1, CASR, CAV2, CBLL1, CCL25, CCL3, CCNH, CDK1, CDK5, CFAP20, CLU, CNEP1R1, COPS7A, COPS7B, COPS8, CSNK2B, DHPS, DMRTC2, DOK4, DOLK, DPAGT1, DPH6, DTNBP1, DUSP10, DUSP13, EPHA10, EXT1, FASTKD2, FASTKD3, FGA, FKBP9, GCNT3, GDF3, GDF9, GFPT2, GOLGA7, GTF2H3, HDAC7, HPX, HRG, ING3, ING4, K…
GO:0008104	protein localization	0.000136327	0.044988	91	[ACD, ACTL6A, AP5M1, ARF1, ARL6, ATG4A, BCAS3, BLZF1, CARM1, CCL3, CD58, CDK1, CDK5, CENPQ, CHMP1B, CNEP1R1, DPH6, EMD, FCER1G, FGA, GABARAPL2, GDI1, GOLGA7, HK1, HNF1B, IFT46, IL17RB, IST1, KAT2A, KAT7, KDELR2, KPNA2, KPNA7, LAMTOR3, LGR4, LIN7C, LYPD1, MIS12, MRNIP, MTM1, MTX3, NDEL1, NMD3, NUP35, NUP54, NUTF2, NXF1, PADI6, PEX12, PIGW, PIK3C3, PLRG1, PMM2, PRDX1, PSEN1, RAB25, RHBDD1, SAMM50, …
GO:0045184	establishment of protein localization	6.64087e-05	0.0221141	72	[ACD, ACTL6A, AP5M1, ARF1, ARL6, ATG4A, BCAS3, BLZF1, CCL3, CD58, CDK5, CHMP1B, DPH6, EMD, FGA, GABARAPL2, GDI1, GOLGA7, HK1, HNF1B, IFT46, IL17RB, IST1, KAT2A, KDELR2, KPNA2, KPNA7, LGR4, LIN7C, MTM1, MTX3, NDEL1, NMD3, NUP35, NUP54, NUTF2, NXF1, PEX12, PMM2, PRDX1, PSEN1, RAB25, RHBDD1, SAMM50, SAR1B, SCAMP1, SCAMP2, SELENOT, SFT2D1, SFT2D2, SNX11, SOCS1, SPCS1, STRADA, STX17, STX7, STXBP3, THO…
GO:0071705	nitrogen compound transport	3.70702e-05	0.0124556	82	[ACD, ACTL6A, AP5M1, ARF1, ARL6, ATG4A, BCAS3, BLZF1, CCL3, CD58, CDK5, CHMP1B, DPH6, DTNBP1, EMD, FCER1G, FGA, GABARAPL2, GDI1, GOLGA7, HK1, HNF1B, HPX, HRG, IFT46, IL17RB, IST1, KAT2A, KDELR2, KPNA2, KPNA7, LGR4, LIN7C, MTM1, MTX3, NDEL1, NMD3, NUP35, NUP54, NUTF2, NXF1, PEX12, PMM2, PRDX1, PSEN1, RAB25, RHBDD1, SAMM50, SAR1B, SCAMP1, SCAMP2, SEC14L1, SELENOT, SERINC3, SFT2D1, SFT2D2, SLC35B4, …

## Sheet: 16-cell GO BP enrichment
ID	Term	Term PValue	Term PValue Corrected with Bonferroni step down	Nr. Genes	Associated Genes Found
GO:0034250	positive regulation of cellular amide metabolic process	0.0330486	0.0330486	4	[DNAJC3, LARP4, SOX4, TRMT10C]
GO:0009116	nucleoside metabolic process	0.0106154	0.0849231	5	[ADK, AMD1, PPAT, PRPS1, UCK2]
GO:0042594	response to starvation	0.00859049	0.0773144	6	[DDIT3, EIF2S1, KLF10, MAP1LC3B, NUPR2, SIRT1]
GO:0090110	cargo loading into COPII-coated vesicle	0.000609933	0.00975892	3	[RAB1A, SEC23A, SEC24B]
GO:2000144	positive regulation of DNA-templated transcription, initiation	0.00383471	0.0460165	3	[BCLAF1, PSMC6, SUB1]
GO:0034248	regulation of cellular amide metabolic process	5.66324e-05	0.00113265	14	[CNOT9, DNAJC24, DNAJC3, EIF2A, EIF2S1, LARP4, ORMDL2, PUM3, S100B, SOX4, SRP9, TOB1, TRIM71, TRMT10C]
GO:0034249	negative regulation of cellular amide metabolic process	0.0107595	0.0753163	6	[CNOT9, EIF2S1, ORMDL2, SRP9, TOB1, TRIM71]
GO:0097193	intrinsic apoptotic signaling pathway	0.00253942	0.0330125	10	[BCLAF1, DDIAS, DDIT3, DNAJC10, PDCD10, SELENOK, SFPQ, SIAH1, SIRT1, URI1]
GO:0008631	intrinsic apoptotic signaling pathway in response to oxidative stress	0.013112	0.06556	3	[PDCD10, SFPQ, SIRT1]
GO:1905710	positive regulation of membrane permeability	0.00554638	0.0610102	3	[BNIP3L, SLC25A5, TMEM14A]
GO:0046902	regulation of mitochondrial membrane permeability	0.0153168	0.0612672	3	[BNIP3L, SLC25A5, TMEM14A]
GO:2001020	regulation of response to DNA damage stimulus	0.0207613	0.0415227	6	[BCLAF1, DDIAS, EEF1E1, KMT5A, MMAB, SIRT1]
GO:2001022	positive regulation of response to DNA damage stimulus	0.016471	0.049413	4	[BCLAF1, EEF1E1, MMAB, SIRT1]
GO:0043414	macromolecule methylation	0.000182123	0.00346034	12	[BTG1, EED, ETF1, KMT5A, PAXBP1, RNMT, SIRT1, SUZ12, TARBP1, TRMT10C, TRMT5, TRMT6]
GO:0001510	RNA methylation	0.00131232	0.0183724	5	[RNMT, TARBP1, TRMT10C, TRMT5, TRMT6]
GO:0006479	protein methylation	0.00668359	0.0668359	7	[BTG1, EED, ETF1, KMT5A, PAXBP1, SIRT1, SUZ12]
GO:0022613	ribonucleoprotein complex biogenesis	7.65069e-11	1.83616e-09	25	[BRIX1, C1D, DDX52, EIF2A, FCF1, MCTS1, MMAB, NOL11, NOP10, NOP58, PTGES3, RAN, RIOK2, RPS27L, SF3B1, SNRPD1, SNRPF, SNRPG, SNU13, SRSF1, SRSF10, TAF9, TARBP1, UTP11, XPO1]
GO:0042254	ribosome biogenesis	1.41787e-06	3.11932e-05	15	[BRIX1, C1D, DDX52, EIF2A, FCF1, NOL11, NOP10, NOP58, RAN, RIOK2, RPS27L, SNU13, TARBP1, UTP11, XPO1]
GO:0042274	ribosomal small subunit biogenesis	0.000361182	0.0061401	6	[FCF1, NOL11, RIOK2, RPS27L, SNU13, UTP11]
GO:0022618	ribonucleoprotein complex assembly	5.44611e-07	1.25261e-05	14	[BRIX1, EIF2A, MCTS1, MMAB, PTGES3, RPS27L, SF3B1, SNRPD1, SNRPF, SNRPG, SNU13, SRSF1, SRSF10, TAF9]
GO:0006403	RNA localization	9.58421e-06	0.000201268	11	[DCP2, MMAB, NOP10, NOP58, NXT2, RAN, RIOK2, SRSF1, SRSF3, SSB, XPO1]
GO:0051236	establishment of RNA localization	0.00029549	0.00531883	8	[MMAB, NXT2, RAN, RIOK2, SRSF1, SRSF3, SSB, XPO1]
GO:0071426	ribonucleoprotein complex export from nucleus	0.0126775	0.0760649	4	[RAN, RIOK2, SSB, XPO1]
GO:0000054	ribosomal subunit export from nucleus	0.000784414	0.0117662	3	[RAN, RIOK2, XPO1]
